# Supplementary material for: Sternal Bone Marrow Harvesting and Culturing Techniques from Patients Undergoing Cardiac Surgery
Source: Micromachines (Basel). 2021 Jul 28;12(8):897. doi: 10.3390/mi12080897 (PMC8397946; doi:10.3390/mi12080897)
Supplement: Supplementary file 1 [file micromachines-12-00897-s001.zip]

Archive with 1 entries (1 files):
- micromachines-1304283-supplementary.pdf
